# Supplementary material for: The associations between social support, self-regulatory fatigue, and health-promoting behaviors among people with type 2 diabetes mellitus: a cross-sectional survey
Source: Front Public Health. 2023 Dec 14;11:1281065. doi: 10.3389/fpubh.2023.1281065 (PMC10752976; doi:10.3389/fpubh.2023.1281065)
Supplement: Supplementary file 1 [file Table_1.XLSX]

## Sheet: Sheet1
年龄	性别	文化程度	职业	居住地	婚姻状况	月收入	患病年限	并发症	无慢性病	高血压	高脂血症	冠心病	其他	m1	m2	m3	m4	m5	m6	m7	m8	m9	m10	m11	m12	m13	m14	m15	m16	x1	x2	x3	x4	x5支持	x6经济	x7安慰	A.配偶	B.父母	C.儿女	D.兄弟姐妹	E.其他成员	无任何来源;)	6 (B.配偶;)	6 (C.其他家人;)	6 (D.朋友;)	6 (E.亲戚;)	6 (F.同事;)	6 (G.工作单位;)	6 (H.党团
3	2	1	1	1	2	2	1	1	1	0	0	0	0	2	2	4	4	3	4	4	3	2	4	3	4	3	3	3	3	2	4	2	2	9	2	2	4	1	2	1	1	0	1	1	0	0	0	0	0
2	2	4	3	2	2	5	2	2	1	0	0	0	0	2	1	4	2	2	4	3	3	4	4	1	4	5	3	3	3	2	4	3	3	13	3	3	4	1	4	3	1	0	1	1	0	1	0	0	0
2	1	2	4	2	2	3	1	1	1	0	0	0	0	2	3	4	2	3	4	2	3	4	2	3	1	4	4	2	2	3	4	3	3	16	3	3	4	3	4	3	2	0	1	1	0	1	0	0	0
2	2	1	1	1	2	2	2	2	0	1	0	0	0	2	3	3	2	3	1	1	3	4	2	3	3	4	4	3	1	4	4	4	3	14	3	3	4	2	3	4	1	0	1	1	0	1	0	0	0
3	2	1	1	1	4	2	1	1	1	0	0	0	0	4	3	2	1	3	2	2	3	4	3	3	1	2	3	2	1	2	1	2	2	14	1	2	4	1	4	3	2	0	0	1	0	0	0	0	0
3	2	1	1	1	3	2	1	1	1	0	0	0	0	3	2	3	2	4	2	3	4	3	3	2	2	4	3	2	3	2	1	2	2	9	1	2	2	1	2	3	1	0	0	1	0	0	0	0	0
2	2	2	6	1	2	3	1	1	1	0	0	0	0	2	3	4	2	2	2	2	2	4	1	3	1	4	3	2	1	3	4	3	3	19	5	5	4	4	4	4	3	0	1	1	1	1	1	0	0
2	2	1	6	1	2	3	1	1	1	0	0	0	0	4	3	3	1	3	2	2	3	4	2	4	2	3	4	2	1	3	4	3	2	16	4	4	4	2	4	4	2	0	1	1	1	1	0	0	0
3	2	1	5	2	2	2	2	1	1	0	0	0	0	2	2	3	2	2	3	4	3	2	1	2	3	4	3	3	1	4	4	3	3	14	3	3	4	1	4	3	2	0	1	1	0	1	0	0	0
3	2	1	5	2	2	2	2	1	0	1	0	0	0	2	3	4	2	3	2	3	3	4	2	3	2	4	3	1	1	3	4	2	2	15	3	4	4	1	4	4	2	0	1	1	1	1	0	0	0
1	2	4	3	2	2	5	1	1	1	0	0	0	0	2	2	3	2	3	3	3	3	2	4	2	4	4	3	4	3	2	4	1	2	16	4	3	4	4	1	4	3	0	1	1	1	1	0	0	0
3	2	1	6	1	2	3	2	2	0	1	0	0	0	3	4	3	2	3	3	5	2	3	4	4	4	2	2	1	4	2	4	3	3	12	3	5	2	1	4	4	1	0	1	1	0	1	0	0	0
2	1	5	3	2	2	4	1	1	1	0	0	0	0	4	3	3	2	4	3	2	2	4	3	4	2	2	4	3	3	2	4	1	2	13	3	3	4	1	4	3	1	0	1	1	1	0	0	0	0
3	1	1	2	2	2	2	2	2	0	1	1	0	0	2	3	3	4	2	3	2	2	4	2	1	1	4	3	2	2	1	4	1	2	8	2	2	2	1	2	2	1	0	0	0	0	0	0	0	0
3	2	2	5	2	2	3	2	2	1	0	0	0	0	2	2	3	2	3	2	2	3	4	2	3	2	4	3	1	2	2	4	3	3	15	2	2	4	1	4	4	2	0	1	1	0	0	0	0	0
3	1	1	6	1	2	1	2	2	1	0	0	0	0	2	1	5	3	2	3	2	3	4	4	2	2	4	5	2	2	2	4	1	1	9	2	2	2	1	3	2	1	0	0	1	0	1	0	0	0
3	2	1	5	2	2	3	1	2	0	1	0	0	0	2	2	4	2	3	4	3	3	2	3	4	2	4	3	2	2	2	4	3	3	12	3	3	4	1	4	2	1	0	1	1	1	0	0	0	0
3	1	2	5	2	2	4	1	2	0	1	0	0	0	4	3	2	2	3	4	2	2	4	3	4	2	2	4	1	2	2	4	3	3	11	2	3	4	3	2	1	1	0	1	1	0	0	0	0	0
3	1	3	5	2	3	4	2	2	0	1	0	0	0	2	2	3	4	2	3	2	3	4	2	3	2	3	3	2	3	2	1	2	2	13	2	2	4	1	4	3	1	0	1	1	0	0	0	0	0
3	1	1	1	1	4	2	2	2	1	0	0	0	0	2	2	4	4	3	3	2	4	3	4	2	2	4	3	2	3	2	1	2	1	8	3	3	2	1	2	2	1	0	1	1	1	0	0	0	0
2	2	1	1	1	2	3	1	1	0	1	0	1	0	3	2	3	4	3	4	4	3	4	5	3	3	3	3	2	3	2	4	3	3	14	2	2	4	2	4	3	1	0	1	1	0	0	0	0	0
1	1	3	4	2	1	5	1	2	1	0	0	0	0	4	3	3	2	4	4	4	3	2	3	3	3	2	3	2	3	3	1	2	2	12	3	3	4	4	1	2	1	0	1	1	1	0	0	0	0
3	1	5	5	2	4	5	2	2	0	1	1	1	0	3	2	3	2	3	2	3	2	4	3	2	2	3	4	1	2	3	4	4	3	14	4	4	4	1	4	3	2	0	1	1	1	1	0	0	0
1	1	4	4	2	2	5	1	2	1	0	0	0	0	4	3	2	3	4	3	4	3	3	2	3	3	2	2	3	2	2	4	1	2	8	2	2	3	2	1	1	1	0	1	1	0	0	0	0	0
3	1	5	5	2	2	4	1	2	1	0	0	0	0	3	4	3	2	2	1	2	1	4	2	2	2	4	4	1	1	3	4	2	2	13	4	4	4	1	4	3	1	0	1	1	1	1	0	0	0
3	2	2	5	2	2	3	1	2	0	1	0	0	0	4	3	2	2	4	3	2	3	4	2	4	2	2	4	2	3	3	4	4	4	10	3	3	4	1	3	1	1	0	1	1	1	0	0	0	0
1	1	3	4	1	2	4	1	2	0	1	0	0	0	3	2	4	4	3	4	3	4	3	3	2	2	3	3	3	2	3	4	3	3	13	2	2	4	2	3	3	1	0	1	1	0	0	0	0	0
2	1	3	2	2	2	3	1	1	1	0	0	0	0	4	3	3	3	4	2	2	2	5	4	4	2	2	4	2	3	3	4	2	2	11	2	2	4	1	3	2	1	0	1	1	0	0	0	0	0
2	2	1	6	1	2	3	1	1	1	0	0	0	0	2	2	5	4	2	2	3	3	3	2	2	3	4	4	2	2	2	4	2	1	12	3	2	4	1	3	3	1	0	1	1	1	0	0	0	0
3	2	4	5	2	2	5	2	2	0	1	1	1	0	3	2	4	2	3	2	3	3	4	2	3	3	3	4	3	2	3	4	4	2	12	3	3	4	1	4	2	1	0	1	1	0	1	0	0	0
3	2	1	6	2	2	2	2	2	1	0	0	0	0	3	2	4	2	3	2	3	2	3	2	3	2	4	4	2	3	2	4	1	2	13	2	3	4	1	4	3	1	0	1	1	0	0	0	0	0
3	1	3	2	2	2	4	1	1	1	0	0	0	0	3	2	4	2	3	2	3	4	3	2	2	3	3	3	2	3	2	4	1	2	11	2	2	4	1	3	2	1	0	1	1	0	0	0	0	0
2	2	4	5	2	2	4	2	2	1	0	0	0	0	2	3	2	3	4	2	2	3	4	3	4	2	3	3	3	2	2	4	2	1	11	2	3	2	1	4	3	1	0	1	1	0	0	0	0	0
3	2	1	1	1	2	3	2	2	0	1	0	0	0	2	1	4	3	2	3	4	4	3	2	2	3	5	3	2	2	2	4	1	1	9	2	2	4	1	2	1	1	0	1	0	0	0	0	0	0
3	2	1	1	1	2	3	2	2	1	0	0	0	0	2	3	3	2	3	3	2	3	4	2	3	3	4	4	3	2	3	4	3	2	11	3	3	3	1	4	2	1	0	1	1	0	1	0	0	0
3	2	1	1	1	2	3	1	1	1	0	0	0	0	2	3	3	2	3	3	3	3	3	2	3	3	4	4	2	2	2	4	2	1	11	2	2	4	1	3	2	1	0	1	1	0	0	0	0	0
2	1	3	3	2	2	5	2	1	1	0	0	0	0	2	3	4	4	3	4	2	3	5	4	3	1	3	4	2	4	3	4	2	2	14	3	4	4	3	3	3	1	0	1	0	1	1	0	0	0
2	1	5	3	2	3	5	1	1	0	1	0	0	0	2	4	3	2	4	3	3	4	3	3	3	2	2	4	3	2	2	1	2	3	12	1	2	1	3	3	4	1	0	0	0	1	0	0	0	0
3	2	4	5	2	2	4	2	2	1	0	0	0	0	3	2	4	2	3	2	2	2	4	2	3	1	3	4	2	3	3	4	3	3	18	2	2	4	4	4	3	3	0	1	1	0	0	0	0	0
3	2	1	1	2	4	1	1	2	0	0	0	0	1	2	3	4	2	3	4	3	3	3	2	3	2	4	4	2	2	2	4	3	1	13	3	3	3	1	4	3	2	0	1	0	1	1	0	0	0
1	2	5	3	1	1	5	1	1	0	0	0	0	1	2	2	4	4	3	4	5	4	2	3	3	4	3	2	4	4	2	3	3	3	14	3	3	1	4	1	4	4	0	0	1	1	1	0	0	0
3	2	1	1	1	3	2	1	1	1	0	0	0	0	2	2	4	3	2	4	4	4	2	4	2	4	4	2	3	2	2	1	3	2	9	2	2	1	1	3	2	2	0	0	1	0	1	0	0	0
2	2	2	1	1	2	2	1	1	0	1	0	0	0	2	2	2	4	3	5	5	5	1	5	2	5	4	1	5	3	2	4	2	3	12	5	4	4	1	3	3	1	0	1	1	1	1	1	0	0
3	1	1	1	1	2	4	2	2	1	0	0	0	0	2	2	3	4	3	4	4	3	2	4	3	3	4	3	3	3	2	4	2	2	14	2	3	4	1	4	3	2	0	1	1	0	0	0	0	0
3	1	2	5	2	2	3	2	1	1	0	0	0	0	2	4	2	3	3	4	4	3	4	4	4	2	2	4	3	3	2	4	3	2	16	2	2	3	4	4	4	1	0	1	1	0	0	0	0	0
3	1	5	3	2	2	5	1	2	0	1	0	0	0	2	2	4	4	2	4	4	4	3	3	3	3	3	4	2	3	3	4	3	2	10	5	5	4	1	3	1	1	0	1	1	1	1	1	0	0
3	1	1	5	2	4	3	1	2	0	1	1	1	1	2	2	4	3	2	2	3	2	4	3	2	2	5	4	2	2	2	4	3	2	8	2	2	1	1	3	2	1	0	0	1	0	1	0	0	0
3	1	2	1	1	2	4	2	2	1	0	0	0	0	2	3	3	4	3	4	4	4	3	3	2	3	4	3	3	3	2	4	3	2	9	2	3	3	1	2	1	2	0	0	1	0	0	0	0	0
3	1	3	4	2	2	4	1	2	0	1	0	0	1	2	2	3	4	3	4	3	3	3	3	3	3	4	3	4	3	2	4	2	1	8	2	2	3	1	2	1	1	0	1	1	0	0	0	0	0
3	1	4	5	2	2	5	2	2	1	0	0	0	0	3	4	3	4	4	3	3	4	3	4	4	2	2	3	4	4	3	4	4	3	10	2	2	4	1	2	2	1	0	1	1	0	0	0	0	0
3	2	3	6	2	4	5	1	1	1	0	0	0	0	4	3	2	2	4	3	2	3	4	2	4	2	3	4	2	2	4	4	3	2	8	1	2	1	1	4	1	1	0	0	1	0	0	0	0	0
2	2	5	3	2	3	5	1	1	1	0	0	0	0	3	4	3	2	4	3	2	4	4	3	4	3	2	3	2	3	3	1	3	2	11	2	2	1	1	4	4	1	0	0	1	0	0	0	0	0
2	2	4	4	2	2	5	2	1	1	0	0	0	0	2	2	3	2	4	3	2	2	3	2	4	3	2	4	3	3	3	4	4	3	14	2	2	4	1	4	3	2	0	1	1	0	0	0	0	0
3	2	3	5	2	2	5	1	2	1	0	0	0	0	3	3	3	4	2	3	4	2	3	4	3	4	4	2	3	3	3	4	3	2	11	2	2	3	1	4	2	1	0	1	1	0	0	0	0	0
3	2	1	6	2	2	3	2	2	0	1	0	0	0	2	3	4	4	3	4	3	5	2	3	2	4	3	3	4	3	2	4	2	1	11	1	3	4	1	3	2	1	0	1	0	0	0	0	0	0
2	1	4	3	2	2	5	1	1	1	0	0	0	0	5	4	3	1	4	2	3	2	4	3	4	2	2	4	3	1	2	4	2	2	14	2	2	4	3	4	2	1	0	1	1	0	0	0	0	0
1	1	5	3	2	2	5	1	2	1	0	0	0	0	2	2	4	4	2	4	3	4	3	4	3	3	3	2	3	3	2	4	2	2	11	2	2	4	1	3	2	1	0	1	1	0	0	0	0	0
2	1	2	4	2	2	5	1	1	1	0	0	0	0	4	4	2	3	4	4	2	3	4	4	4	2	1	3	3	2	3	4	3	3	12	2	2	4	1	2	3	2	0	1	1	0	0	0	0	0
3	2	1	6	1	3	3	2	2	1	0	0	0	0	2	1	5	3	2	2	3	2	2	3	2	4	4	3	3	2	3	1	4	3	10	2	3	2	1	4	2	1	0	0	1	0	0	0	0	0
2	1	3	4	2	2	4	2	2	0	1	0	0	0	2	1	5	4	2	4	4	4	2	5	1	3	4	2	5	3	2	4	2	3	12	2	2	4	1	4	2	1	0	1	1	0	0	0	0	0
3	1	5	5	2	2	5	2	2	0	1	0	0	0	2	2	3	3	3	4	3	4	2	5	3	3	4	3	3	3	3	4	4	4	11	2	2	4	1	3	2	1	0	1	1	0	0	0	0	0
3	1	1	5	2	4	4	2	2	0	1	0	1	0	2	3	3	2	2	2	3	2	2	3	2	3	4	3	4	2	2	1	2	1	9	2	2	1	1	4	2	1	0	1	1	0	0	0	0	0
3	2	1	6	2	2	4	1	1	1	0	0	0	0	3	2	3	4	3	4	4	4	3	2	3	4	4	3	3	3	2	4	2	1	9	2	2	4	1	2	1	1	0	1	1	0	0	0	0	0
3	2	1	6	2	2	4	2	1	1	0	0	0	0	3	3	2	4	4	4	3	4	2	3	4	3	3	3	3	2	3	4	2	1	12	2	2	4	1	3	3	1	0	1	1	0	0	0	0	0
3	2	3	5	2	2	5	1	1	1	0	0	0	0	2	3	4	3	2	2	4	4	3	4	3	4	3	3	4	2	2	4	2	2	13	2	2	4	3	3	2	1	0	1	1	0	0	0	0	0
2	1	2	1	1	2	3	1	1	0	0	0	0	1	3	3	3	4	2	4	4	3	2	3	3	3	4	3	4	2	1	4	1	1	8	2	2	3	1	2	1	1	0	1	1	0	0	0	0	0
2	2	3	3	2	3	5	1	1	0	1	0	0	0	2	3	3	2	3	4	4	2	3	3	3	3	4	2	4	2	2	1	1	1	7	2	1	2	1	2	1	1	0	0	1	1	0	0	0	0
3	1	1	1	1	2	4	2	2	1	0	0	0	0	3	3	2	4	3	4	3	3	2	3	4	3	3	3	4	3	2	4	2	1	9	2	2	4	1	2	1	1	0	1	1	0	0	0	0	0
3	1	3	5	2	2	5	2	2	1	0	0	0	0	2	3	3	2	3	3	1	2	4	3	2	2	4	5	2	3	3	4	4	4	12	4	6	4	1	3	2	2	0	1	1	1	1	0	0	0
3	1	2	6	2	4	5	2	2	0	1	0	0	0	2	3	4	4	3	4	4	2	2	3	2	3	4	3	4	4	1	4	1	1	6	1	1	1	1	2	1	1	0	0	1	0	0	0	0	0
3	2	2	5	2	4	4	2	2	1	0	0	0	0	2	3	3	4	3	3	3	4	4	3	2	2	4	3	2	2	2	4	3	1	10	2	2	3	1	4	1	1	0	1	1	0	0	0	0	0
2	2	5	5	2	2	5	1	2	1	0	0	0	0	3	4	3	3	4	2	4	2	2	2	4	4	2	3	4	2	3	4	3	3	20	2	5	4	4	4	4	4	0	1	1	0	0	0	0	0
3	1	1	2	2	2	3	2	2	0	1	0	0	0	2	3	3	4	3	4	3	2	4	3	2	2	4	3	2	2	1	3	1	1	9	1	1	2	1	3	2	1	0	0	1	0	0	0	0	0
2	2	4	3	2	3	5	1	1	0	1	0	0	0	3	3	2	4	2	4	3	4	3	3	4	4	4	2	4	4	3	4	2	2	19	3	6	4	4	4	4	3	0	1	1	0	1	0	0	0
2	1	1	1	1	3	2	1	1	1	0	0	0	0	2	2	4	1	3	1	2	1	3	2	2	2	3	2	2	1	2	1	3	4	17	2	3	1	4	4	4	4	0	1	0	0	1	0	0	0
2	2	5	3	2	2	4	1	1	1	0	0	0	0	3	2	4	3	2	4	4	3	2	3	2	3	4	4	3	4	2	4	3	3	12	1	2	4	3	3	1	1	0	0	1	0	0	0	0	0
3	2	1	6	2	2	3	2	2	0	1	0	0	0	2	3	3	3	3	3	2	4	3	2	2	3	4	3	3	3	2	4	2	1	9	1	1	1	1	4	2	1	0	0	1	0	0	0	0	0
2	1	3	4	2	2	4	2	2	1	0	0	0	0	3	3	3	4	4	3	2	3	4	4	3	3	2	2	3	2	2	4	1	2	9	2	4	4	1	2	1	1	0	1	1	0	0	0	0	0
2	2	5	3	2	2	5	2	2	1	0	0	0	0	2	3	4	3	2	4	4	3	2	4	3	4	4	2	5	2	3	4	2	2	8	1	3	3	1	2	1	1	0	1	0	0	0	0	0	0
3	2	1	6	2	2	2	2	2	0	1	0	0	0	2	2	3	4	3	3	2	3	4	5	3	2	4	4	2	4	2	4	2	1	10	3	5	4	1	3	1	1	0	1	1	0	1	0	0	0
3	2	1	1	1	2	2	1	2	0	1	0	0	0	2	2	4	4	3	4	4	4	2	3	2	3	4	2	3	3	2	4	3	2	12	3	4	3	1	4	2	2	0	1	1	0	1	0	0	0
3	1	3	6	2	2	4	2	2	0	1	0	0	0	2	3	4	4	3	2	3	3	3	3	2	2	3	3	3	4	2	4	1	1	9	4	2	3	1	2	1	2	0	1	1	1	1	0	0	0
3	2	1	6	1	4	3	1	1	1	0	0	0	0	3	2	3	3	3	2	2	2	4	2	3	3	4	3	2	3	2	4	4	1	8	1	2	1	1	4	1	1	0	0	1	0	0	0	0	0
3	2	3	6	2	3	4	1	1	0	1	0	0	0	2	3	4	3	3	4	3	4	3	2	3	4	4	2	4	3	3	4	3	1	9	2	4	3	1	3	1	1	0	1	1	0	0	0	0	0
3	2	1	6	2	4	4	1	2	0	1	0	0	0	2	1	4	3	2	4	4	3	3	3	2	3	5	3	3	3	2	4	2	1	6	3	1	2	1	1	1	1	0	1	1	0	1	0	0	0
2	1	5	3	2	2	4	1	2	1	0	0	0	0	4	4	3	3	3	2	3	2	2	2	4	3	2	2	3	3	2	4	1	1	13	3	7	4	2	4	2	1	0	1	1	0	1	0	0	0
3	2	1	6	2	3	3	1	2	0	1	1	0	0	4	3	2	2	3	2	3	2	3	4	4	3	2	2	4	3	2	4	2	1	9	4	3	2	1	3	2	1	0	1	1	1	1	0	0	0
1	1	5	3	2	1	5	1	1	1	0	0	0	0	3	4	2	3	4	2	2	2	4	2	5	2	1	3	2	1	3	4	4	4	8	3	6	1	3	2	1	1	0	0	1	1	1	0	0	0
3	1	4	5	2	3	4	1	2	1	0	0	0	0	3	2	4	4	3	2	3	4	2	3	3	3	4	2	4	4	2	1	1	1	7	1	1	2	1	2	1	1	0	0	1	0	0	0	0	0
3	2	1	6	1	4	2	2	2	0	1	0	0	0	4	4	3	4	3	3	3	3	3	3	4	3	2	4	2	3	2	1	1	1	8	2	1	1	1	4	1	1	0	0	1	0	1	0	0	0
1	2	2	4	2	1	4	1	1	1	0	0	0	0	2	3	4	4	3	2	3	2	3	3	2	3	3	2	3	2	3	2	1	2	7	1	1	1	3	1	1	1	0	0	1	0	0	0	0	0
2	2	3	6	2	2	3	1	2	0	1	0	0	0	2	3	3	3	3	3	3	2	4	4	3	3	4	4	2	2	3	4	2	1	10	2	3	4	1	3	1	1	0	1	1	0	0	0	0	0
2	2	2	6	2	3	4	1	1	1	0	0	0	0	4	2	3	3	4	4	3	2	3	4	4	3	4	3	2	3	3	1	1	1	8	3	2	2	1	3	1	1	0	0	1	1	1	0	0	0
1	2	2	6	2	3	3	1	2	1	0	0	0	0	3	3	4	2	2	2	2	3	3	3	3	2	3	2	3	2	2	4	4	4	18	2	4	3	4	4	4	3	0	0	0	0	0	0	0	0
3	2	2	6	1	2	2	2	1	1	0	0	0	0	4	4	2	1	5	1	2	2	4	1	4	1	2	5	2	1	3	4	3	4	20	2	4	4	4	4	4	4	0	1	0	0	1	0	0	0
3	2	1	1	1	2	2	1	2	1	0	0	0	0	2	2	4	3	2	4	4	4	2	3	3	4	4	3	3	4	1	1	2	2	5	1	1	1	1	1	1	1	0	0	1	0	0	0	0	0
2	1	5	3	2	2	5	1	1	1	0	0	0	0	3	2	3	2	3	3	3	3	4	2	3	2	4	3	2	3	2	4	2	2	8	2	7	3	1	2	1	1	0	1	1	0	0	0	0	0
3	2	1	1	1	2	3	2	2	1	0	0	0	0	4	3	2	2	3	4	3	3	4	2	4	2	3	4	2	4	2	4	2	1	8	2	2	3	1	2	1	1	0	1	1	0	0	0	0	0
2	1	2	2	2	2	4	2	1	1	0	0	0	0	2	2	4	5	3	4	2	5	4	5	3	2	3	4	3	4	2	4	3	1	11	3	3	3	1	2	4	1	0	1	1	0	1	0	0	0
2	2	3	2	2	2	4	1	1	1	0	0	0	0	2	2	4	3	2	3	4	3	3	3	2	4	5	3	4	2	3	4	3	2	12	1	2	1	3	3	4	1	0	0	1	0	0	0	0	0
3	2	3	5	2	2	5	1	2	0	1	1	0	0	4	4	2	2	3	2	3	2	2	2	3	2	3	3	3	3	2	4	3	2	13	3	3	3	3	1	3	3	0	1	1	1	0	0	0	0
3	2	3	1	1	2	3	1	1	1	0	0	0	0	3	3	3	3	2	3	3	3	3	3	3	3	3	3	3	3	2	4	4	3	20	4	4	4	4	4	4	4	0	1	1	1	1	0	0	0
1	2	5	6	2	1	5	1	1	1	0	0	0	0	2	2	5	5	1	5	5	5	1	5	2	4	4	2	4	4	3	4	2	2	8	1	3	1	4	1	1	1	0	0	1	0	0	0	0	0
1	2	5	4	2	2	5	1	2	1	0	0	0	0	3	3	3	3	2	4	4	4	3	4	3	4	4	2	4	4	2	4	1	1	18	3	3	4	4	4	3	3	0	1	1	0	1	0	0	0
3	2	3	3	2	3	5	1	1	0	1	0	1	0	4	3	2	4	3	4	4	4	3	5	3	3	2	3	3	3	2	1	2	1	8	1	1	1	1	3	2	1	0	0	1	0	0	0	0	0
3	2	1	6	2	4	3	1	2	0	1	0	0	0	4	3	2	3	3	3	3	2	4	3	4	3	2	4	3	2	2	4	3	1	8	3	2	1	1	3	2	1	0	0	1	0	0	0	0	0
3	2	1	6	2	4	4	2	1	0	1	0	0	0	2	3	3	4	3	4	4	3	4	3	2	3	4	3	2	3	1	4	2	1	10	1	2	2	1	3	2	2	0	0	1	0	0	0	0	0
2	2	1	5	2	3	4	1	2	0	1	0	0	1	3	2	4	4	2	3	3	3	2	3	3	3	4	3	4	4	2	4	2	2	7	1	2	1	1	2	2	1	0	0	1	0	0	0	0	0
3	2	1	5	2	4	4	2	2	0	1	0	1	0	1	2	5	3	2	3	3	4	4	4	1	3	5	3	2	3	1	1	2	2	6	1	2	1	1	2	1	1	0	0	1	0	0	0	0	0
3	1	2	2	2	2	3	1	1	1	0	0	0	0	2	3	3	2	3	3	3	3	3	3	2	3	4	4	2	2	2	1	2	1	6	1	1	1	1	2	1	1	0	1	0	0	0	0	0	0
2	1	2	2	2	2	4	1	1	0	0	0	0	1	2	3	4	3	3	4	4	4	2	3	2	3	4	3	3	3	1	1	1	1	9	2	4	2	1	2	2	2	0	1	1	0	0	0	0	0
3	1	2	5	2	2	3	2	2	1	0	0	0	0	4	3	2	2	3	3	2	2	4	2	4	2	3	4	1	2	2	4	3	2	8	1	2	1	1	4	1	1	0	0	1	0	0	0	0	0
2	1	4	4	2	3	4	2	2	0	1	0	0	0	3	3	3	2	4	3	2	4	3	3	4	3	2	4	2	4	2	4	3	3	10	1	3	3	1	3	1	2	0	0	1	0	0	0	0	0
1	1	5	3	2	1	5	1	2	1	0	0	0	0	4	3	2	3	4	2	3	4	2	3	3	4	2	3	4	4	2	1	1	2	7	1	3	1	3	1	1	1	0	0	1	0	0	0	0	0
2	2	3	4	2	2	4	1	2	1	0	0	0	0	2	3	4	2	3	4	4	4	2	3	2	4	3	3	3	3	1	4	2	2	8	2	3	3	1	2	1	1	0	1	1	0	0	0	0	0
3	1	2	2	2	2	3	1	1	1	0	0	0	0	3	4	4	4	3	4	2	3	3	4	2	3	4	2	3	4	2	4	2	2	9	3	4	3	1	2	2	1	0	1	1	0	1	0	0	0
3	2	1	5	2	2	3	1	2	1	0	0	0	0	2	3	5	3	2	2	3	3	4	2	2	3	4	4	3	2	3	4	3	1	9	2	4	4	1	2	1	1	0	1	0	0	1	0	0	0
1	2	4	4	2	2	4	2	2	1	0	0	0	0	3	2	3	3	2	2	2	2	4	3	2	2	4	3	2	3	4	4	3	3	13	2	7	4	2	4	1	2	0	1	1	0	0	0	0	0
1	1	5	3	2	2	5	1	1	1	0	0	0	0	4	3	2	4	4	3	4	3	3	4	4	4	2	3	4	3	2	4	2	3	11	3	7	4	2	3	1	1	0	1	1	0	1	0	0	0
3	2	1	5	2	4	5	2	1	0	1	0	0	0	4	3	2	3	4	2	3	2	4	3	3	2	3	4	2	3	2	4	3	1	8	1	2	1	1	4	1	1	0	0	1	0	0	0	0	0
3	1	1	1	1	2	3	1	2	1	0	0	0	0	2	3	4	3	3	2	2	3	4	3	2	2	4	4	2	2	2	4	3	2	8	2	4	2	1	1	2	2	0	1	1	0	0	0	0	0
3	2	1	1	1	2	2	2	2	1	0	0	0	0	2	3	3	2	3	4	4	3	2	2	3	4	4	3	3	3	1	1	2	1	5	1	1	1	1	1	1	1	0	0	1	0	0	0	0	0
3	2	1	6	1	2	4	2	1	1	0	0	0	0	3	2	3	2	3	2	2	4	3	3	2	2	3	3	2	3	2	4	3	1	11	2	3	3	1	4	2	1	0	1	1	0	0	0	0	0
3	1	1	6	1	2	1	1	1	1	0	0	0	0	2	3	5	3	3	4	4	3	3	3	2	3	4	2	3	3	2	4	1	1	9	2	4	1	1	4	2	1	0	1	1	0	0	0	0	0
2	1	3	5	2	3	3	1	2	1	0	0	0	0	3	3	3	2	3	2	2	2	4	3	2	2	4	4	2	2	4	4	3	3	12	2	6	4	1	3	2	2	0	1	1	0	0	0	0	0
2	1	5	3	2	3	5	1	2	1	0	0	0	0	4	4	3	2	3	2	2	3	4	2	4	3	3	4	3	3	3	4	2	3	12	4	7	2	3	4	2	1	0	1	1	1	1	0	0	0
1	1	4	3	2	3	5	2	1	1	0	0	0	0	3	3	2	2	3	3	2	3	3	4	4	2	3	4	3	2	2	1	1	2	8	1	3	1	3	2	1	1	0	0	1	0	0	0	0	0
3	1	3	2	2	2	3	2	1	0	1	0	0	0	3	3	3	3	2	3	3	4	4	4	3	3	4	4	3	2	2	4	2	3	12	2	5	3	1	4	2	2	0	1	1	0	0	0	0	0
3	1	5	3	2	2	4	2	2	1	0	0	0	0	3	3	2	4	3	4	4	3	4	3	4	3	2	4	3	3	3	1	1	3	9	1	2	1	3	2	2	1	0	0	1	0	0	0	0	0
3	2	3	2	2	3	5	2	2	0	1	0	0	0	2	2	3	3	3	3	2	3	3	4	4	3	2	4	4	4	2	4	2	2	8	2	5	3	1	2	1	1	0	0	1	0	0	0	0	0
3	2	1	1	1	2	1	2	2	0	1	0	0	0	3	2	3	4	3	4	5	3	2	4	2	4	4	3	4	4	1	4	3	1	6	1	3	1	1	2	1	1	0	0	1	0	0	0	0	0
1	1	5	3	2	2	5	1	1	1	0	0	0	0	3	4	2	2	4	3	3	3	3	2	3	3	2	4	3	3	4	4	3	4	13	2	5	4	2	4	2	1	0	1	1	0	0	0	0	0
3	1	2	2	2	4	4	2	1	1	0	0	0	0	3	2	3	3	2	3	3	3	3	4	3	2	4	4	3	3	2	4	3	3	8	2	4	3	1	2	1	1	0	1	1	0	0	0	0	0
3	1	3	4	2	2	3	2	1	1	0	0	0	0	4	3	2	3	3	3	4	2	2	3	3	4	2	3	3	3	2	4	1	1	14	2	4	4	1	3	3	3	0	1	1	0	0	0	0	0
2	1	4	4	2	2	3	1	1	1	0	0	0	0	4	4	2	3	4	3	3	2	3	3	3	3	2	3	4	2	3	2	1	1	10	2	4	3	1	3	2	1	0	1	1	0	0	0	0	0
1	1	5	3	2	3	5	2	2	0	1	0	0	0	4	4	3	2	4	3	3	2	4	3	4	2	2	3	2	2	3	3	2	1	13	2	6	1	4	4	3	1	0	0	1	0	1	0	0	0
1	2	5	3	2	1	4	1	1	1	0	0	0	0	4	3	2	2	3	2	3	3	4	3	3	3	2	3	2	2	4	4	3	4	11	3	7	1	4	1	3	2	0	0	1	1	1	0	0	0
3	2	1	6	1	4	1	2	2	1	0	0	0	0	2	2	3	2	3	4	4	3	2	3	2	5	4	3	4	3	1	4	2	2	8	1	2	1	1	4	1	1	0	0	1	0	0	0	0	0
3	1	1	1	1	2	1	1	1	1	0	0	0	0	3	3	2	4	3	4	5	3	2	4	3	4	2	3	3	3	2	3	2	1	8	2	3	3	1	2	1	1	0	1	1	0	0	0	0	0
3	2	3	6	1	2	3	2	2	1	0	0	0	0	3	3	4	2	3	4	4	3	3	4	3	4	3	3	4	3	2	4	3	4	11	3	3	1	1	4	4	1	0	1	1	0	1	0	0	0
2	2	2	4	2	2	3	1	1	1	0	0	0	0	3	3	4	3	3	4	3	3	4	3	3	1	4	4	2	3	2	4	3	3	16	3	2	4	3	4	3	2	0	1	1	0	1	0	0	0
2	2	1	1	1	2	2	2	1	0	1	0	0	0	2	3	3	2	3	3	2	3	4	2	3	3	4	4	3	3	4	4	4	3	13	3	3	3	2	3	4	1	0	1	1	0	1	0	0	0
3	1	1	1	1	4	2	1	1	1	0	0	0	0	3	3	4	2	3	2	2	3	4	3	3	1	3	3	2	2	2	4	2	2	14	1	2	4	1	4	3	2	0	0	1	0	0	0	0	0
3	1	1	1	1	3	1	1	1	1	0	0	0	0	2	2	3	2	3	2	3	3	2	2	2	4	4	3	4	2	2	3	2	2	9	1	2	2	1	2	3	1	0	0	1	0	0	0	0	0
3	2	1	6	1	4	2	2	2	0	1	0	1	0	3	2	4	4	2	4	3	3	2	4	3	4	3	3	2	2	2	1	3	2	8	1	2	1	1	3	2	1	0	0	1	0	0	0	0	0
3	1	2	6	1	2	3	1	1	1	0	0	0	0	2	3	4	2	3	2	1	2	4	3	3	1	4	3	2	3	3	4	3	3	17	5	5	4	4	4	4	1	0	1	1	1	1	1	0	0
3	1	1	6	2	2	3	1	1	0	1	0	0	0	4	3	3	3	3	2	2	3	3	2	4	2	3	3	2	2	3	4	3	2	16	4	4	4	2	4	4	2	0	1	1	1	1	0	0	0
3	2	1	1	1	2	2	2	2	1	0	0	0	0	2	2	3	2	2	4	4	3	2	2	3	3	4	3	3	2	4	4	3	3	13	3	4	4	1	4	3	1	0	1	1	0	1	0	0	0
3	2	1	2	2	2	2	2	1	0	1	0	0	0	3	3	4	2	3	2	3	3	3	2	3	2	4	2	3	2	3	4	1	2	15	4	4	4	1	4	4	2	0	1	1	1	1	0	0	0
3	2	1	6	1	2	3	2	2	0	1	0	0	0	3	4	3	3	3	3	5	2	3	5	4	4	3	2	4	3	2	4	3	3	12	3	3	2	1	4	4	1	0	1	1	0	1	0	0	0
2	1	5	3	2	2	4	1	1	1	0	0	0	0	4	3	3	2	3	3	2	2	4	3	4	2	2	4	3	2	2	4	1	2	13	2	3	4	1	4	3	1	0	1	1	0	0	0	0	0
3	2	1	2	2	2	2	2	2	0	1	0	0	0	2	3	3	4	3	3	2	2	4	2	2	1	4	3	2	2	1	1	1	1	8	0	0	2	1	2	2	1	0	0	0	0	0	0	0	0
3	1	2	6	2	2	3	2	2	1	0	0	0	0	2	2	3	2	3	2	2	3	3	2	3	3	4	3	3	2	2	4	3	3	15	2	2	4	1	4	4	2	0	1	1	0	0	0	0	0
3	2	1	6	1	2	2	2	2	1	0	0	0	0	2	2	5	4	2	3	2	3	4	4	3	2	4	4	2	3	2	4	1	1	9	2	2	2	1	3	2	1	0	0	1	0	1	0	0	0
3	1	2	1	1	2	3	1	2	0	1	0	0	0	2	2	4	2	3	4	3	3	3	3	2	3	4	3	2	2	2	4	3	3	12	3	4	4	1	4	2	1	0	1	1	1	0	0	0	0
3	1	2	2	2	2	4	1	2	1	0	0	0	0	4	3	2	2	3	4	2	2	4	3	4	2	3	4	1	3	2	3	3	3	11	2	2	4	3	2	1	1	0	1	1	0	0	0	0	0
3	2	1	6	1	2	3	2	2	1	0	0	0	0	3	2	3	4	2	3	2	3	4	3	3	2	3	3	3	2	2	1	2	2	13	2	2	4	1	4	3	1	0	1	1	0	0	0	0	0
3	2	4	5	2	2	4	1	2	1	0	0	0	0	5	5	1	1	5	1	1	2	5	2	2	1	1	4	1	2	2	4	4	3	17	5	5	4	1	4	4	4	0	1	1	1	1	1	0	0
1	1	5	2	2	2	3	1	1	1	0	0	0	0	4	3	2	2	3	2	4	4	4	3	3	2	3	4	3	2	2	4	2	3	13	2	5	3	3	2	3	2	0	1	1	0	0	0	0	0
1	1	4	4	2	2	4	1	2	1	0	0	0	0	3	2	4	3	3	3	3	4	4	3	2	2	3	4	3	3	3	4	2	2	15	3	5	4	2	3	3	3	0	1	1	0	1	0	0	0
2	2	2	5	2	2	4	1	2	1	0	0	0	0	2	3	4	3	2	4	3	4	4	2	4	3	4	2	3	2	2	4	1	2	14	4	5	3	2	3	3	3	0	1	1	1	1	0	0	0
1	1	5	3	2	1	5	1	1	0	1	0	0	0	3	3	4	4	3	4	4	4	2	2	2	3	4	2	4	4	2	1	1	1	15	1	0	3	3	3	3	3	0	1	0	0	0	0	0	0
1	2	5	3	2	1	5	1	1	1	0	1	0	1	3	3	3	3	3	2	4	2	2	2	3	4	2	3	4	2	1	2	2	3	11	1	2	2	2	2	2	3	0	0	1	0	0	0	0	0
3	1	3	5	2	2	5	1	2	1	0	0	0	0	3	4	3	2	4	4	4	4	3	4	4	3	2	3	4	3	3	4	3	2	18	4	6	4	3	4	4	3	0	1	1	1	1	0	0	0
3	2	1	5	2	2	4	2	2	0	1	0	1	0	4	3	2	3	4	3	2	4	3	2	4	2	2	4	2	3	3	4	3	1	12	4	5	4	1	4	2	1	0	1	1	1	1	0	0	0
2	1	4	4	2	2	5	1	1	1	0	0	0	0	3	4	3	4	3	2	3	2	3	2	2	4	2	4	5	3	2	4	3	3	13	3	5	3	3	4	2	1	0	1	1	0	1	0	0	0
1	1	4	4	2	1	5	1	1	1	0	0	0	0	4	4	3	3	4	3	3	3	4	2	4	1	2	3	2	3	3	1	2	4	10	1	1	1	4	1	2	2	0	0	1	0	0	0	0	0
2	1	3	2	2	3	4	1	1	0	1	0	0	0	2	2	4	4	3	4	4	4	3	4	2	2	4	4	2	3	3	4	3	2	18	3	3	4	3	4	4	3	0	1	1	0	1	0	0	0
1	1	4	4	2	2	3	1	2	1	0	0	0	0	3	2	4	4	2	4	4	3	2	4	2	3	3	2	3	4	3	2	2	2	13	0	0	2	2	4	3	2	0	0	0	0	0	0	0	0
3	2	3	5	2	2	4	2	2	1	0	0	0	0	3	4	2	2	4	3	2	2	3	4	3	2	3	4	2	2	3	4	2	1	16	3	3	3	2	4	4	3	0	1	1	1	0	0	0	0
1	1	2	2	2	2	3	1	2	0	1	1	0	0	4	4	3	2	3	4	3	2	4	3	3	2	2	3	2	2	3	4	3	3	12	2	5	4	3	1	2	2	0	1	1	0	0	0	0	0
3	2	1	1	1	3	2	1	2	0	1	1	1	0	3	2	3	4	3	4	4	4	3	3	2	3	4	4	4	4	1	1	1	1	9	1	1	2	1	2	2	2	0	0	1	0	0	0	0	0
1	2	3	6	2	1	1	1	2	1	0	0	0	0	4	3	3	3	3	4	3	4	2	4	4	3	3	2	4	4	4	3	3	2	6	1	2	1	2	1	1	1	0	0	1	0	0	0	0	0
3	2	2	1	1	2	4	2	2	0	1	1	0	0	2	3	3	1	3	2	2	1	4	2	3	2	4	4	2	2	3	4	4	3	20	3	4	4	4	4	4	4	0	1	1	0	1	0	0	0
1	2	4	4	2	2	4	1	1	0	1	0	0	0	2	2	3	3	3	4	5	4	3	4	3	3	4	4	3	3	2	4	4	3	11	2	4	2	4	1	2	2	0	1	1	0	0	0	0	0
2	1	3	2	2	3	3	2	2	0	0	0	0	1	4	3	2	2	4	3	3	2	4	2	4	3	2	4	3	3	2	1	2	1	6	0	0	1	2	1	1	1	0	0	0	0	0	0	0	0
3	1	1	5	2	2	3	1	2	0	0	0	1	0	2	2	3	2	3	3	2	3	4	2	2	3	3	4	2	3	2	1	4	3	7	1	2	1	1	2	2	1	0	0	1	0	0	0	0	0
3	1	2	4	2	2	3	2	2	0	1	1	0	0	3	2	3	4	3	4	4	3	2	3	2	3	4	3	4	4	2	3	2	2	12	1	1	2	1	3	3	3	0	0	1	0	0	0	0	0
1	1	3	4	2	2	3	2	2	0	1	1	0	0	3	3	4	3	3	2	3	3	4	2	3	2	4	4	2	2	3	4	2	1	17	2	4	3	4	4	3	3	0	1	1	0	0	0	0	0
3	2	1	6	2	2	2	1	2	0	0	1	0	0	3	3	3	3	3	3	2	4	3	3	2	3	4	3	4	4	2	2	2	1	10	1	1	1	1	4	2	2	0	0	1	0	0	0	0	0
3	1	2	1	1	2	2	1	1	0	1	0	1	0	2	3	3	2	3	4	4	3	4	2	3	3	4	4	3	3	2	4	3	3	15	2	2	4	2	3	3	3	0	1	1	0	0	0	0	0
3	2	1	6	2	2	1	2	2	0	1	1	0	0	3	2	4	2	3	4	4	3	4	2	3	4	4	3	3	1	2	4	2	1	14	2	3	4	1	4	3	2	0	1	1	0	0	0	0	0
3	2	1	1	1	4	3	2	2	0	1	0	0	0	1	3	3	3	2	4	4	4	2	4	3	4	4	4	3	1	2	1	2	1	9	1	1	3	1	2	2	1	0	0	1	0	0	0	0	0
3	2	1	5	2	4	5	2	2	0	1	1	0	0	4	4	3	2	4	3	4	2	3	3	4	2	4	4	2	2	2	4	3	1	12	3	7	1	1	4	3	3	0	1	1	0	1	0	0	0
3	1	4	3	2	2	4	2	2	1	0	0	0	0	3	4	2	3	3	3	2	4	3	4	4	3	2	4	4	4	3	4	3	3	15	1	3	3	2	4	3	3	0	0	1	0	0	0	0	0
3	1	2	4	2	2	3	2	1	0	1	0	0	0	4	4	1	3	4	3	3	2	4	3	4	3	2	2	1	3	3	4	3	3	18	2	4	4	4	4	3	3	0	1	1	0	0	0	0	0
3	1	2	2	2	2	3	1	1	1	0	0	0	0	2	3	3	2	3	3	3	2	4	2	2	3	4	4	2	2	2	4	3	3	16	4	5	4	1	4	4	3	0	1	1	1	1	0	0	0
2	2	3	4	1	2	3	1	1	0	1	1	0	0	3	2	4	4	2	3	3	3	4	4	2	2	3	2	1	2	3	4	3	3	19	2	2	4	4	3	4	4	0	1	1	0	0	0	0	0
3	1	1	1	1	2	2	1	2	0	1	0	0	0	2	3	4	3	3	3	4	4	4	3	3	3	4	3	2	2	2	4	1	1	8	1	2	3	1	2	1	1	0	1	0	0	0	0	0	0
3	1	1	1	1	2	2	2	2	0	1	1	0	0	3	3	4	3	3	3	3	3	2	3	3	3	4	3	3	2	2	3	3	3	13	1	1	4	1	3	3	2	0	0	1	0	0	0	0	0
2	1	4	3	2	2	4	2	2	0	1	1	0	1	4	4	2	3	4	3	3	2	4	2	3	2	2	4	1	3	3	4	3	3	19	3	7	4	3	4	4	4	0	1	1	0	1	0	0	0
2	1	2	2	1	2	4	2	2	0	0	1	0	0	3	2	3	3	2	3	3	4	3	4	3	4	4	2	3	3	3	3	2	2	14	1	1	3	2	3	3	3	0	0	1	0	0	0	0	0
1	1	5	3	2	2	5	1	1	1	0	0	0	0	4	4	3	3	4	2	2	2	3	2	4	2	2	5	1	3	4	4	4	4	19	5	7	4	4	4	4	3	0	1	1	1	1	1	0	0
1	2	2	2	2	3	3	1	1	1	0	0	0	0	2	3	4	3	2	4	4	4	1	4	2	3	3	3	2	4	1	1	1	1	5	0	0	1	1	1	1	1	0	0	0	0	0	0	0	0
3	2	3	5	2	2	5	2	2	0	1	1	1	0	4	3	2	2	4	3	1	2	3	3	4	2	2	4	1	3	3	4	3	3	20	5	7	4	4	4	4	4	0	1	1	1	1	1	0	0
2	1	3	6	1	2	3	2	2	0	1	0	0	0	3	3	3	3	3	3	3	3	4	3	3	2	2	3	2	2	2	4	3	3	11	2	2	3	3	3	1	1	0	1	1	0	0	0	0	0
2	2	2	2	2	2	3	1	2	1	0	0	0	0	2	2	3	3	2	3	4	4	2	3	3	3	4	3	3	3	3	4	2	1	13	2	3	3	3	3	2	2	0	1	1	0	0	0	0	0
1	1	3	2	2	2	4	1	2	1	0	0	0	0	4	4	3	2	4	3	2	2	3	3	4	3	2	3	2	2	3	2	3	3	16	1	1	4	4	4	2	2	0	0	1	0	0	0	0	0
3	1	2	5	2	2	4	2	2	0	1	1	1	0	2	3	4	4	3	4	4	4	3	2	3	3	3	3	4	4	2	3	1	1	12	1	1	3	3	3	2	1	0	0	1	0	0	0	0	0
2	1	2	4	2	2	4	2	2	0	1	1	0	0	2	2	3	1	2	3	3	2	3	3	2	3	4	2	2	2	2	1	2	1	12	2	2	1	3	4	2	2	0	0	1	1	0	0	0	0
3	1	3	6	2	2	4	2	2	0	1	0	1	0	2	2	3	3	3	2	2	2	4	3	3	4	4	3	3	2	2	4	3	3	13	1	3	2	3	4	2	2	0	0	1	0	0	0	0	0
1	2	4	3	2	2	5	1	1	1	0	0	0	0	4	4	3	2	4	3	2	2	3	2	3	2	2	4	1	1	3	4	3	3	20	3	4	4	4	4	4	4	0	1	1	1	0	0	0	0
1	2	5	2	2	1	3	1	1	1	0	0	0	0	2	3	3	4	3	3	4	3	2	4	3	3	4	3	4	4	2	2	1	2	14	6	5	4	3	1	3	3	0	1	1	1	1	1	1	0
2	2	3	4	1	2	4	1	1	1	0	0	0	0	3	2	4	3	3	4	4	4	3	4	3	3	4	2	3	3	2	4	2	3	17	3	3	4	4	3	4	2	0	1	1	0	1	0	0	0
2	2	2	5	1	2	3	2	2	0	1	0	0	0	2	2	3	3	2	3	4	3	2	4	3	4	4	4	4	3	2	4	2	2	13	2	2	3	2	3	3	2	0	1	1	0	0	0	0	0
2	2	2	2	2	3	3	1	1	0	1	0	0	0	4	4	3	3	4	3	4	4	3	3	3	4	4	2	5	4	2	2	2	1	17	5	6	4	3	4	3	3	0	1	1	1	1	1	0	0
2	1	2	1	2	3	3	1	1	0	0	0	1	0	2	3	4	4	3	3	4	4	4	3	3	2	4	5	2	2	3	4	3	3	11	5	6	4	1	4	1	1	0	1	1	1	1	1	0	0
3	2	1	5	2	4	2	2	2	0	1	0	1	0	2	2	4	5	2	5	5	4	2	4	3	4	4	2	4	4	1	1	1	1	14	4	3	1	4	4	4	1	0	1	1	1	1	0	0	0
3	2	2	5	2	2	3	2	2	0	1	0	0	0	3	3	3	3	2	3	3	4	3	3	3	3	3	4	2	2	2	4	2	1	14	2	2	3	2	3	3	3	0	1	1	0	0	0	0	0
3	1	2	6	2	2	4	2	2	0	1	1	0	0	2	2	4	5	2	3	3	4	3	5	3	3	4	4	3	4	3	4	3	3	13	2	3	3	3	3	2	2	0	1	1	0	0	0	0	0
3	1	1	1	1	4	2	2	2	0	1	1	1	0	3	2	3	3	2	4	5	4	2	4	2	3	4	3	3	4	1	1	1	1	7	0	0	1	1	3	1	1	0	0	0	0	0	0	0	0
3	1	3	5	1	2	5	2	2	0	1	1	0	0	4	4	2	2	4	3	2	3	3	2	4	2	3	4	3	2	3	4	3	2	16	3	4	4	1	4	4	3	0	1	1	0	1	0	0	0
2	2	3	3	2	2	5	1	1	1	0	0	0	0	4	4	2	1	3	3	3	2	4	3	3	1	2	4	2	1	3	4	3	3	18	3	6	4	3	4	4	3	0	1	1	0	1	0	0	0
1	1	5	3	2	1	5	1	1	1	0	0	0	0	4	4	3	4	4	2	2	2	4	2	4	2	2	4	2	2	3	4	4	3	8	3	3	1	4	1	1	1	0	0	0	1	1	1	0	0
2	1	5	3	2	2	5	1	2	0	1	0	0	0	2	2	4	4	3	3	4	3	3	3	3	3	4	3	3	4	2	4	2	2	14	4	5	4	4	4	1	1	0	1	1	1	1	0	0	0
3	1	5	3	2	2	5	1	1	0	1	1	0	0	4	4	1	3	3	2	3	2	3	1	4	1	2	1	2	1	3	4	3	3	20	4	6	4	4	4	4	4	0	1	1	1	1	0	0	0
3	2	2	5	2	2	3	2	2	0	1	0	0	0	4	5	2	2	4	3	3	3	4	1	4	4	2	5	2	1	2	4	2	1	12	2	3	3	1	3	3	2	0	1	1	0	0	0	0	0
1	1	3	4	2	2	4	1	1	1	0	0	0	0	3	3	3	2	4	3	3	3	3	2	3	3	4	3	3	2	2	3	1	1	20	4	7	4	4	4	4	4	0	1	0	1	1	0	1	0
2	1	2	2	2	2	2	1	2	0	1	0	0	0	2	2	4	4	3	3	4	3	3	4	3	2	3	2	4	5	1	4	1	1	10	1	2	2	1	3	2	2	0	1	0	0	0	0	0	0
3	1	2	6	2	2	4	1	2	1	0	0	0	0	4	4	3	3	4	3	3	3	3	5	4	3	4	4	3	4	2	4	2	3	12	2	3	4	1	3	3	1	0	1	1	0	0	0	0	0
2	1	1	1	1	3	1	1	1	1	0	0	0	0	4	3	4	4	3	4	3	3	3	4	4	3	3	2	3	4	2	2	1	3	15	2	3	3	2	4	3	3	0	1	1	0	0	0	0	0
2	1	1	1	1	2	1	1	1	0	1	1	1	0	2	1	4	4	3	4	4	4	3	4	3	3	3	3	4	3	1	4	2	1	10	2	3	3	2	3	1	1	0	1	1	0	0	0	0	0
3	1	2	1	1	2	3	1	1	0	1	0	1	0	4	3	2	3	4	2	2	3	4	2	4	4	2	4	2	1	2	3	2	2	15	2	2	4	3	3	3	2	0	1	1	0	0	0	0	0
2	2	1	1	1	2	3	2	2	1	0	0	0	0	2	3	3	4	3	4	4	4	3	5	2	3	4	4	5	5	2	4	3	3	15	2	2	4	3	4	3	1	0	1	1	0	0	0	0	0
3	1	2	1	1	2	3	1	1	1	0	0	0	0	4	5	1	1	4	3	2	2	3	2	5	3	2	4	2	1	2	4	3	3	20	2	3	4	4	4	4	4	0	1	1	0	0	0	0	0
3	1	1	1	1	2	2	2	2	0	1	0	0	0	4	3	2	2	4	3	3	2	4	2	4	3	2	4	2	1	3	4	3	1	12	2	2	4	3	3	1	1	0	1	1	0	0	0	0	0
3	1	3	5	2	2	5	1	2	0	0	0	0	1	4	3	3	2	3	3	2	3	4	2	2	3	4	2	1	2	1	1	1	1	8	0	1	1	1	4	1	1	0	0	0	0	0	0	0	0
1	1	5	3	2	2	4	1	1	1	0	0	0	0	4	5	2	2	4	3	2	2	4	3	4	3	2	3	3	2	4	4	3	4	11	6	5	4	4	1	1	1	0	1	1	1	1	1	1	0
2	1	2	1	1	2	4	1	1	1	0	0	0	0	3	2	3	3	3	2	2	3	4	2	3	2	4	3	2	3	3	3	3	3	15	2	2	4	3	2	3	3	0	1	1	0	0	0	0	0
2	1	4	4	2	2	4	2	2	0	1	1	0	0	3	4	2	3	4	3	1	2	4	2	5	3	3	4	2	3	4	4	4	4	19	4	5	4	4	4	4	3	0	1	1	1	1	0	0	0
3	2	1	1	1	3	2	2	2	0	1	0	0	0	2	2	5	4	2	4	3	4	4	3	2	3	4	3	2	2	1	4	2	1	11	2	3	3	2	4	1	1	0	1	1	0	0	0	0	0
2	2	3	5	2	2	3	1	1	1	0	0	0	0	2	3	3	4	3	4	4	4	3	3	2	3	4	3	3	4	2	4	3	3	13	2	2	4	2	3	2	2	0	1	1	0	0	0	0	0
3	1	1	1	1	4	2	2	2	0	1	0	0	0	3	4	3	2	3	2	1	2	4	3	3	2	4	3	2	2	2	4	2	2	13	2	2	4	1	4	3	1	0	1	1	0	0	0	0	0
1	2	5	3	2	1	5	1	1	1	0	0	0	0	4	4	3	2	4	3	2	3	4	2	4	3	2	3	2	2	4	4	3	4	8	3	5	1	4	1	1	1	0	0	1	1	1	0	0	0
3	1	3	5	1	2	4	2	2	0	1	1	0	0	3	3	3	2	3	3	4	3	4	2	2	2	3	4	2	1	3	3	3	3	18	3	5	4	4	3	4	3	0	1	1	1	0	0	0	0
2	1	2	2	1	3	3	1	2	0	1	0	0	0	3	3	4	2	3	3	4	2	3	3	2	4	3	2	3	3	1	4	1	2	9	2	2	3	1	2	2	1	0	1	1	0	0	0	0	0
2	2	3	4	2	2	4	2	2	1	0	0	0	0	4	4	2	4	3	4	4	3	4	2	4	3	3	2	4	3	2	3	3	1	14	2	3	3	2	3	3	3	0	0	1	1	0	0	0	0
2	2	4	4	1	2	4	2	2	1	0	0	0	0	3	2	3	2	3	3	3	4	4	3	2	4	4	3	4	3	2	2	2	3	12	2	2	3	3	2	3	1	0	1	1	0	0	0	0	0
3	1	1	5	2	4	3	2	2	0	1	1	1	1	2	2	4	2	2	3	3	4	2	4	3	3	4	2	2	4	2	2	1	1	6	2	2	1	2	1	1	1	0	0	1	1	0	0	0	0
3	2	3	5	2	2	5	2	2	0	0	0	1	0	3	2	3	4	3	4	4	4	4	4	3	2	4	4	3	3	3	4	3	2	14	3	4	3	1	4	3	3	0	0	1	1	1	0	0	0
3	1	3	5	1	3	3	1	2	0	1	0	0	0	3	3	4	3	3	2	2	2	2	2	2	3	3	3	3	4	3	4	4	4	13	3	4	4	3	2	2	2	0	1	1	1	0	0	0	0
2	2	3	4	2	2	4	2	2	0	1	0	0	0	2	3	3	2	2	2	4	4	3	4	3	4	4	4	3	4	2	3	2	2	11	2	3	2	1	3	3	2	0	1	1	0	0	0	0	0
3	2	5	5	2	2	5	2	2	0	1	0	0	0	5	5	1	2	4	2	2	3	4	3	5	3	2	3	2	3	3	4	4	3	12	3	4	4	1	3	3	1	0	1	1	1	0	0	0	0
2	2	2	2	1	2	3	1	1	1	0	0	0	0	2	2	4	4	5	2	3	3	4	2	2	4	4	3	3	4	2	1	1	1	6	0	0	1	2	1	1	1	0	0	0	0	0	0	0	0
1	2	4	4	2	1	4	1	2	1	0	0	0	0	3	3	3	3	3	3	2	3	3	3	3	3	4	3	3	4	3	2	2	2	7	1	1	1	3	1	1	1	0	0	1	0	0	0	0	0
2	2	3	4	2	2	3	1	1	1	0	0	0	0	2	2	4	2	2	4	5	4	2	4	3	4	4	3	5	3	3	3	4	3	10	1	2	3	3	2	1	1	0	1	0	0	0	0	0	0
3	2	2	1	1	3	2	2	1	0	0	1	0	0	2	3	4	3	3	4	4	4	2	3	3	4	4	3	4	3	2	1	1	1	8	1	2	1	3	2	1	1	0	0	1	0	0	0	0	0
3	1	2	5	2	4	4	2	2	0	1	1	1	0	2	2	5	4	2	4	4	3	3	4	2	3	4	4	3	4	2	1	2	1	7	1	0	1	1	3	1	1	0	0	1	0	0	0	0	0
1	2	4	6	2	1	1	1	1	1	0	0	0	0	1	1	5	3	1	4	5	4	2	4	2	4	4	2	5	5	3	4	2	3	7	1	2	1	3	1	1	1	0	0	1	0	0	0	0	0
1	1	4	3	2	1	5	1	1	1	0	0	0	0	5	5	1	2	4	2	1	4	4	2	5	2	2	5	2	2	4	4	4	4	9	2	3	1	4	1	1	2	0	0	1	0	1	0	0	0
3	2	1	1	1	4	1	2	2	0	1	1	1	0	2	3	4	4	2	4	5	4	2	4	2	4	4	3	4	3	1	1	1	1	6	0	0	1	1	2	1	1	0	0	0	0	0	0	0	0
3	1	2	5	2	2	4	2	2	1	0	0	0	0	3	2	3	1	3	2	1	3	4	2	2	2	4	5	1	1	1	1	1	1	5	0	0	1	1	1	1	1	0	0	0	0	0	0	0	0
2	2	3	2	2	2	3	1	1	1	0	0	0	0	3	3	3	2	2	1	1	1	4	2	3	2	4	5	2	1	1	1	2	2	6	0	0	1	1	2	1	1	0	0	0	0	0	0	0	0
1	1	4	3	2	2	5	1	1	1	0	0	0	0	2	3	4	3	2	4	3	4	2	4	3	4	4	3	4	4	3	3	3	4	19	8	8	4	4	3	4	4	0	1	1	1	1	1	1	1
3	2	1	1	1	4	1	1	2	0	1	0	0	0	3	2	4	3	2	4	3	4	3	4	2	4	3	4	4	4	2	1	1	2	7	0	0	1	1	2	2	1	0	0	0	0	0	0	0	0
2	1	3	2	1	3	3	1	1	1	0	0	0	0	3	3	3	4	2	4	3	3	2	4	3	4	3	2	4	4	1	1	1	1	7	0	1	2	1	2	1	1	0	0	0	0	0	0	0	0
2	2	4	4	1	2	4	2	2	0	1	0	0	0	3	2	3	3	2	4	4	4	3	3	3	4	4	2	4	4	2	1	1	1	6	0	1	2	1	1	1	1	0	0	0	0	0	0	0	0
2	1	3	1	1	1	3	1	1	1	0	0	0	0	2	3	4	4	2	4	4	4	4	3	2	3	3	4	3	3	1	1	1	2	6	1	1	1	1	2	1	1	0	1	0	0	0	0	0	0
1	1	1	1	1	1	1	1	1	1	0	0	0	0	2	5	1	4	5	2	1	3	3	2	5	2	1	4	1	3	4	4	3	3	20	5	6	4	4	4	4	4	0	1	1	1	1	1	0	0
1	2	2	2	1	3	2	1	1	1	0	0	0	0	3	3	2	3	3	3	3	3	4	3	3	3	3	3	3	2	2	2	2	2	11	0	0	2	2	3	2	2	0	0	0	0	0	0	0	0
2	1	2	1	1	4	2	2	1	0	1	0	0	0	4	4	5	4	4	3	4	3	4	4	3	4	4	3	4	3	2	1	1	1	5	0	0	1	1	1	1	1	0	0	0	0	0	0	0	0
2	2	2	2	1	3	4	2	2	0	1	0	0	0	3	2	4	2	3	2	3	2	3	2	2	3	4	4	2	1	2	4	1	1	13	2	2	4	1	4	3	1	0	1	1	0	0	0	0	0
2	1	3	2	1	2	3	2	2	0	1	1	0	0	3	2	4	2	3	2	3	3	3	2	2	3	3	3	2	2	2	2	1	2	11	0	0	4	1	3	2	1	0	0	0	0	0	0	0	0
2	2	3	4	1	3	4	2	2	0	1	1	0	0	2	3	2	3	4	2	2	3	4	3	4	3	3	3	3	2	2	4	2	1	11	2	2	2	1	4	3	1	0	1	1	0	0	0	0	0
2	2	3	1	1	3	4	2	2	0	1	1	1	1	2	3	4	3	2	3	4	4	3	3	2	3	4	3	3	2	2	4	2	2	9	0	0	4	1	2	1	1	0	0	0	0	0	0	0	0
2	2	1	1	1	2	3	1	1	1	0	0	0	0	2	3	3	2	3	3	2	3	4	4	2	4	3	4	4	3	3	3	3	2	14	3	3	3	2	4	3	2	0	1	1	0	1	0	0	0
2	2	1	1	1	3	2	1	2	1	0	0	0	0	2	3	3	2	3	4	3	4	3	3	3	4	4	4	3	2	2	2	2	1	12	2	2	4	1	3	2	2	0	1	1	0	0	0	0	0
1	2	5	6	1	1	1	1	1	0	0	0	0	1	2	2	4	4	3	4	5	4	3	3	3	4	3	2	4	4	2	3	3	1	14	3	3	1	4	1	4	4	0	0	1	1	1	0	0	0
3	2	1	1	1	4	2	1	1	1	0	0	0	0	2	3	4	3	2	4	4	4	2	4	2	4	4	2	3	2	2	1	3	2	9	2	2	1	1	3	2	2	0	0	1	0	1	0	0	0
2	2	2	1	1	2	2	1	1	1	0	0	0	0	2	3	3	4	3	4	4	4	3	3	3	4	4	3	3	2	2	3	3	1	10	1	1	3	1	2	1	3	0	0	1	0	0	0	0	0
2	1	3	4	1	2	4	2	2	0	1	0	0	0	2	3	3	4	3	4	2	2	3	4	4	3	4	3	4	3	2	4	2	2	8	2	2	3	1	2	1	1	0	1	1	0	0	0	0	0
1	1	4	3	1	2	5	2	2	0	1	0	0	0	3	2	3	4	3	2	3	4	3	4	2	2	4	3	4	4	3	4	4	1	11	2	2	4	1	2	2	2	0	1	1	0	0	0	0	0
3	1	1	1	1	4	2	2	2	0	1	1	1	0	2	3	4	4	2	3	5	3	2	2	3	2	4	4	5	3	2	2	1	1	13	0	0	1	3	3	3	3	0	0	0	0	0	0	0	0
2	2	3	6	1	2	3	2	1	1	0	0	0	0	4	3	2	3	4	3	2	3	4	2	4	2	3	4	2	2	4	4	3	3	6	1	1	1	1	2	1	1	0	0	1	0	0	0	0	0
2	2	2	1	1	2	4	1	2	0	1	0	1	0	3	3	4	4	3	3	3	3	3	4	3	3	3	4	3	4	3	4	4	1	20	4	4	4	4	4	4	4	0	1	1	1	1	0	0	0
2	2	5	3	2	2	5	2	1	1	0	0	0	0	3	4	3	2	4	1	2	4	4	3	4	3	2	3	2	1	3	1	3	2	12	1	1	1	1	4	4	2	0	0	1	0	0	0	0	0
3	1	1	1	1	4	4	2	2	0	1	1	1	0	1	1	5	3	2	4	5	3	2	4	2	4	4	2	4	4	2	1	3	1	7	2	2	1	1	3	1	1	0	0	1	1	0	0	0	0
2	2	4	4	1	2	3	2	1	1	0	0	0	0	4	3	3	2	4	3	2	2	3	2	4	3	2	4	3	3	3	4	4	1	14	2	2	4	1	4	3	2	0	1	1	0	0	0	0	0
3	2	3	5	1	2	4	1	2	1	0	0	0	0	3	2	3	4	2	3	4	2	3	3	3	4	4	4	3	3	3	4	3	2	12	2	2	3	2	4	2	1	0	1	1	0	0	0	0	0
3	2	1	1	1	2	3	2	2	0	1	0	0	0	2	3	4	4	3	4	3	3	2	3	2	4	3	4	2	3	2	2	1	1	10	0	0	3	1	3	2	1	0	0	0	0	0	0	0	0
1	1	4	4	2	2	5	1	1	1	0	0	0	0	3	2	3	1	4	2	3	2	4	3	4	2	2	4	3	2	2	4	2	2	16	2	2	4	3	4	3	2	0	1	1	0	0	0	0	0
1	1	5	4	1	3	5	1	2	1	0	0	0	0	3	2	4	4	3	4	3	4	3	4	3	2	3	2	2	2	2	4	3	2	11	1	2	4	1	3	2	1	0	0	1	0	0	0	0	0
2	1	2	4	1	2	4	1	1	1	0	0	0	0	4	4	2	1	3	4	2	3	4	4	4	2	1	3	3	3	3	4	3	2	13	2	2	4	2	2	3	2	0	1	1	0	0	0	0	0
2	2	1	1	1	2	1	2	1	1	0	0	0	0	3	3	4	3	3	2	3	2	2	3	2	3	3	3	4	4	3	1	2	2	9	1	1	2	1	3	2	1	0	0	1	0	0	0	0	0
2	1	3	4	1	2	3	2	2	0	1	0	0	0	2	3	4	4	3	4	4	4	3	3	3	3	3	2	5	4	2	4	1	3	13	2	2	4	2	4	2	1	0	1	1	0	0	0	0	0
3	1	5	3	2	2	5	2	2	0	1	1	1	1	2	2	3	3	3	4	3	4	2	4	4	2	4	3	3	3	2	4	4	4	12	2	2	4	2	3	2	1	0	1	1	0	0	0	0	0
3	1	1	5	2	4	5	2	2	0	1	0	0	0	2	3	3	2	3	2	3	2	4	3	3	2	4	4	2	1	2	1	2	1	8	0	0	1	1	3	2	1	0	0	0	0	0	0	0	0
2	2	5	3	2	2	5	2	2	1	0	0	0	0	2	3	4	3	2	4	4	3	2	4	3	2	4	4	3	3	3	4	1	1	8	1	2	3	1	2	1	1	0	1	0	0	0	0	0	0
3	1	3	5	1	2	4	2	2	0	1	0	0	0	2	3	4	4	3	2	3	2	2	4	2	2	3	2	3	4	2	4	1	1	9	4	2	3	1	2	1	2	0	1	1	1	1	0	0	0
3	2	1	5	1	4	3	1	1	1	0	0	0	0	2	2	3	1	3	2	1	2	4	2	3	3	4	3	2	2	2	3	3	2	7	0	1	1	1	3	1	1	0	0	0	0	0	0	0	0
3	2	3	5	2	2	5	1	1	0	1	0	0	0	2	3	2	3	4	4	3	4	3	2	4	4	3	4	3	2	3	4	3	2	10	2	4	3	2	3	1	1	0	1	1	0	0	0	0	0
3	2	1	1	1	3	4	1	2	0	1	0	0	0	2	3	3	3	2	4	4	3	4	3	2	3	4	3	2	2	2	4	1	1	6	3	1	2	1	1	1	1	0	1	1	0	1	0	0	0
2	1	5	3	2	2	5	1	2	1	0	0	0	0	4	4	3	1	3	2	2	2	5	2	4	2	2	3	3	1	2	4	2	3	12	2	7	4	2	3	2	1	0	1	1	0	0	0	0	0
3	2	1	6	1	2	4	1	2	0	1	0	0	0	3	3	2	2	3	2	3	2	4	4	4	2	3	4	4	3	2	4	2	1	11	2	2	2	1	3	3	2	0	1	1	0	0	0	0	0
1	1	5	4	2	2	5	1	1	1	0	0	0	0	3	4	2	3	4	2	2	2	4	2	3	2	3	3	2	1	3	4	4	4	14	4	8	4	3	3	2	2	0	1	1	1	1	0	0	0
1	2	2	6	1	1	2	1	1	1	0	0	0	0	3	3	4	4	3	3	3	3	3	4	2	2	3	2	3	3	3	1	1	2	6	1	0	1	2	1	1	1	0	0	1	0	0	0	0	0
2	2	3	6	1	2	4	1	2	0	1	1	0	0	3	3	3	1	2	3	3	2	4	3	2	3	4	4	2	1	3	4	2	1	10	2	3	4	1	3	1	1	0	1	1	0	0	0	0	0
2	2	2	6	1	3	4	1	1	1	0	0	0	0	2	3	3	3	3	3	3	2	3	3	3	3	4	3	2	1	3	1	1	1	8	3	2	2	1	3	1	1	0	0	1	1	1	0	0	0
1	2	2	6	1	2	3	1	2	1	0	0	0	0	3	2	4	2	2	2	2	2	3	3	3	3	3	3	2	3	3	4	4	4	18	0	3	3	4	4	4	3	0	0	0	0	0	0	0	0
3	2	2	6	1	2	2	2	1	1	0	0	0	0	4	4	2	1	3	1	2	2	4	1	4	1	2	5	2	1	3	4	4	4	20	2	4	4	4	4	4	4	0	1	0	0	1	0	0	0
2	1	2	1	1	2	2	1	1	0	0	0	0	1	2	2	3	4	2	2	4	2	3	4	2	4	4	2	2	2	2	4	2	2	19	4	4	4	3	4	4	4	0	1	1	1	1	0	0	0
3	1	1	1	2	4	2	1	1	0	1	0	0	0	4	2	3	3	4	2	4	4	4	4	4	2	2	2	4	3	2	4	3	3	13	4	4	3	3	3	2	2	0	1	1	1	1	0	0	0
2	1	3	1	1	2	3	2	2	1	0	0	0	0	2	3	3	4	2	4	3	4	3	4	3	4	4	3	4	4	3	3	3	3	10	0	1	3	2	2	2	1	0	0	0	0	0	0	0	0
1	1	3	2	1	3	4	2	1	0	1	0	0	0	3	3	3	4	2	4	4	4	3	4	3	3	4	2	4	3	2	3	3	3	15	1	1	3	3	3	3	3	0	1	0	0	0	0	0	0
1	1	2	6	1	2	2	1	2	0	1	0	0	0	2	3	4	4	2	4	3	3	3	3	3	4	4	3	4	4	2	2	2	2	8	1	1	2	2	2	1	1	0	0	1	0	0	0	0	0
2	1	3	1	1	3	3	1	2	1	0	0	0	0	2	2	4	4	2	4	4	3	3	4	3	4	4	3	4	3	1	1	1	1	6	1	1	2	1	1	1	1	0	1	0	0	0	0	0	0
2	1	4	5	1	3	4	2	2	0	1	0	0	0	2	2	4	4	3	4	4	3	3	3	3	2	4	3	3	2	2	2	2	1	8	1	1	2	1	2	2	1	0	1	0	0	0	0	0	0
1	2	1	1	1	2	2	1	1	1	0	0	0	0	3	2	3	4	3	3	4	3	4	3	3	4	3	3	4	2	2	2	2	2	7	1	1	2	1	2	1	1	0	1	0	0	0	0	0	0
1	1	2	4	1	2	3	2	1	1	0	0	0	0	2	2	4	2	3	4	3	3	2	3	3	3	4	3	2	3	2	1	1	2	7	1	1	2	1	1	1	2	0	0	1	0	0	0	0	0
1	1	5	4	1	1	5	1	1	1	0	0	0	0	3	3	2	2	4	1	2	2	4	1	4	2	2	4	3	1	4	4	4	4	18	8	8	4	4	4	3	3	0	1	1	1	1	1	1	1
2	1	2	1	1	4	2	2	2	0	1	1	1	0	2	3	3	4	3	4	4	4	2	4	2	4	4	4	4	3	2	2	1	2	10	4	4	1	2	2	2	3	0	1	1	1	1	0	0	0
1	1	4	4	1	2	5	1	1	1	0	0	0	0	3	4	2	3	3	3	3	2	4	2	4	3	3	4	2	2	3	3	3	3	13	4	8	3	3	2	3	2	0	1	1	1	1	0	0	0
2	2	2	2	1	2	3	2	2	0	1	1	1	0	3	3	4	4	3	3	3	4	3	4	3	4	4	3	3	4	2	1	2	2	14	5	4	3	3	4	2	2	0	1	1	1	1	1	0	0
2	1	3	2	1	2	3	1	1	1	0	0	0	0	2	3	3	2	3	3	4	3	3	3	3	2	4	2	3	3	3	2	2	3	11	1	1	3	2	3	2	1	0	0	1	0	0	0	0	0
3	1	3	3	1	3	4	2	2	0	1	1	1	1	2	3	4	4	3	4	4	4	3	3	3	4	3	3	4	4	2	2	2	2	17	4	4	4	4	3	3	3	0	0	0	1	1	1	1	0
1	1	3	2	1	2	2	1	2	1	0	0	0	0	3	3	4	3	3	4	3	4	2	4	3	4	3	2	4	3	3	2	2	2	7	1	1	2	2	1	1	1	0	1	0	0	0	0	0	0
[truncated: 43 more columns]
